# Supplementary material for: Training, Awareness, and Clinical Perspectives of Pediatric Dentists on Headache and Migraine Management: A National Survey Study
Source: Children (Basel). 2025 Jul 23;12(8):968. doi: 10.3390/children12080968 (PMC12384611; doi:10.3390/children12080968)
Supplement: Supplementary file 1 [file children-12-00968-s001.zip]

Archive with 1 entries (1 files):
- children-3734981-supplementary.pdf
